# Supplementary material for: Planetary Health Education and Capacity Building for Healthcare Professionals in a Global Context: Current Opportunities, Gaps and Future Directions
Source: Int J Environ Res Public Health. 2022 Sep 18;19(18):11786. doi: 10.3390/ijerph191811786 (PMC9517386; doi:10.3390/ijerph191811786)
Supplement: Supplementary file 1 [file ijerph-19-11786-s001.zip]

Archive with 1 entries (1 files):
- ijerph-1888793-supplementary.pdf
